# Supplementary material for: Long-read genome sequencing enhances diagnostics of pediatric neurological disorders
Source: Genome Med. 2026 Jan 9;18:12. doi: 10.1186/s13073-025-01596-5 (PMC12838436; doi:10.1186/s13073-025-01596-5)
Supplement: Supplementary file 2 — Supplementary Material 2. [file 13073_2025_1596_MOESM2_ESM.xlsx]

## Sheet: Table S1
Table S1. Quality and sequencing parameters.
SampleID	Median Coverage	Median length	Read N50	Median Qual	# Reads (K)	Total Bases (Mb)
RD_P618	34.0X	2082 bp	4462 bp	17.0	37373.1	111183.3
RD_P619	23.0X	3224 bp	12864 bp	16.6	12294.7	75098.7
RD_P620	36.0X	1916 bp	11792 bp	17.6	21889.8	111729.0
RD_P621	41.0X	945 bp	4972 bp	16.6	61736.9	129724.7
RD_P622	40.0X	4307 bp	15570 bp	13.7	17557.6	140707.0
RD_P623	45.0X	922 bp	6488 bp	15.9	60259.7	146415.0
RD_P624	46.0X	4668 bp	10048 bp	22.1	21709.5	144469.4
RD_P625	33.0X	7086 bp	18022 bp	17.1	10546.8	109039.7
RD_P626	23.0X	4053 bp	17006 bp	17.2	9331.3	74416.1
RD_P627	39.0X	4347 bp	15669 bp	18.1	15599.0	126446.3
RD_P628	34.0X	1631 bp	23479 bp	16.6	20154.0	111442.3
RD_P629	39.0X	3984 bp	14948 bp	14.9	18144.2	134537.6
RD_P630	36.0X	2409 bp	4747 bp	17.6	33844.0	117074.3
RD_P631	26.0X	4028 bp	14458 bp	14.2	12726.4	92669.5
RD_P632	35.0X	1110 bp	9398 bp	16.8	37413.3	111671.5
RD_P633	40.0X	3378 bp	11978 bp	18.3	21243.3	129083.8
RD_P634	35.0X	4360 bp	12915 bp	21.3	15937.0	111551.9
RD_P635	27.0X	1958 bp	11264 bp	17.7	17765.1	86184.8
RD_P636	33.0X	3620 bp	10790 bp	17.6	17876.1	108641.1
RD_P637	32.0X	3513 bp	15073 bp	17.2	15200.5	106571.9
RD_P638	34.0X	9928 bp	18673 bp	18.1	9388.7	111074.3
RD_P639	40.0X	5114 bp	13413 bp	22.2	16009.5	126521.5
RD_P640	37.0X	7136 bp	12290 bp	18.3	14687.3	114914.1
RD_P641	31.0X	6217 bp	17547 bp	16.3	10721.4	103270.5
RD_P642	33.0X	5565 bp	14191 bp	21.8	12792.4	106574.2
RD_P643	29.0X	5915 bp	19651 bp	18.1	8955.9	94031.9
RD_P644	39.0X	11450 bp	16719 bp	18.8	10884.4	124816.7
RD_P645	36.0X	8006 bp	13741 bp	18.7	12579.8	112111.0
RD_P646	28.0X	3789 bp	24621 bp	17.9	9292.0	91761.7
RD_P647	33.0X	3539 bp	14702 bp	17.7	16145.1	106480.9
RD_P648	35.0X	3103 bp	26731 bp	17.3	11246.8	111618.1
RD_P649	33.0X	12686 bp	17985 bp	13.7	9656.0	118852.8
RD_P650	31.0X	3256 bp	7730 bp	17.6	19475.5	99259.7
RD_P651	33.0X	5371 bp	18185 bp	18.1	10999.8	107414.5
RD_P652	34.0X	9030 bp	17619 bp	17.8	10027.8	110489.2
RD_P653	26.0X	4841 bp	14391 bp	17.5	10822.7	85014.6
RD_P654	46.0X	5714 bp	17229 bp	18.6	15415.7	145946.7
RD_P655	32.0X	3484 bp	20447 bp	17.6	12828.0	105265.5
RD_P656	19.0X	5566 bp	17779 bp	16.8	6835.1	63815.2
RD_P657	23.0X	6002 bp	17063 bp	17.3	7916.3	74780.7
RD_P658	32.0X	3439 bp	13446 bp	17.5	15525.4	105574.4
RD_P659	34.0X	2865 bp	6933 bp	17.3	24652.8	112991.0
RD_P660	27.0X	6168 bp	17326 bp	13.3	9944.4	95713.3
RD_P661	30.0X	3346 bp	11709 bp	11.5	19843.9	117800.2
RD_P662	22.0X	6274 bp	17078 bp	16.3	7721.7	74123.6
RD_P663	27.0X	11937 bp	16163 bp	16.8	7619.6	87961.8
RD_P664	38.0X	13442 bp	17629 bp	14.3	10108.1	129488.2
RD_P665	33.0X	3994 bp	17442 bp	17.8	13180.1	104823.3
RD_P666	49.0X	9152 bp	18171 bp	18.3	14201.6	156906.1
RD_P667	30.0X	6044 bp	16737 bp	13.2	11610.0	110562.0
RD_P668	44.0X	11065 bp	17883 bp	16.4	12247.9	144072.5
RD_P669	29.0X	3209 bp	8647 bp	15.4	18776.8	100424.7
RD_P670	27.0X	5155 bp	15568 bp	16.9	10391.2	89018.4
RD_P671	37.0X	4531 bp	18466 bp	17.9	13229.0	120123.8
RD_P672	33.0X	3938 bp	13212 bp	16.4	16267.3	111132.7
RD_P673	34.0X	3824 bp	16606 bp	16.9	14387.3	111035.9
RD_P674	38.0X	7328 bp	18832 bp	18.3	11209.6	122162.9
RD_P675	37.0X	7025 bp	17760 bp	17.5	11670.3	117338.5
RD_P676	39.0X	6919 bp	16784 bp	17.9	13266.6	124863.6
RD_P677	38.0X	5788 bp	13946 bp	16.7	14995.2	125100.0
RD_P678	33.0X	3615 bp	14773 bp	17.8	15985.9	106441.3
RD_P679	29.0X	6543 bp	17790 bp	14.1	9917.5	100495.7
RD_P680	31.0X	5121 bp	17506 bp	18.0	10801.0	99201.9
RD_P681	44.0X	11226 bp	16704 bp	18.0	12445.2	141265.3
RD_P682	48.0X	11371 bp	17933 bp	18.1	12820.6	152763.3
RD_P683	39.0X	5150 bp	16611 bp	18.1	14350.6	125115.2
RD_P684	40.0X	8344 bp	17952 bp	17.6	11746.4	128621.7
RD_P685	39.0X	3497 bp	13392 bp	16.9	19971.9	129720.4
RD_P686	34.0X	5562 bp	17697 bp	17.8	12167.8	111500.7
RD_P687	39.0X	6396 bp	16944 bp	17.9	12865.3	125631.2
RD_P688	38.0X	6351 bp	18880 bp	17.8	12591.3	123186.2
RD_P689	40.0X	4257 bp	15110 bp	17.6	16598.4	128438.3
RD_P690	32.0X	6457 bp	19184 bp	16.9	10092.9	105137.6
RD_P691	36.0X	3436 bp	9119 bp	16.9	21012.4	117786.6
RD_P692	42.0X	3809 bp	16071 bp	18.3	18154.7	133400.2
RD_P693	37.0X	6508 bp	17728 bp	17.6	12248.0	117580.8
RD_P694	38.0X	3929 bp	12647 bp	16.8	18730.6	126646.8
RD_P695	22.0X	4909 bp	16717 bp	15.9	8609.8	74071.5
RD_P696	45.0X	4150 bp	19835 bp	17.4	15825.1	144777.4
RD_P697	38.0X	703 bp	2843 bp	15.5	84552.8	124709.9
RD_P698	36.0X	4923 bp	18108 bp	17.7	13154.2	115489.5
RD_P699	30.0X	2834 bp	13634 bp	18.8	16793.8	95632.6
RD_P700	33.0X	7200 bp	17693 bp	18.1	10938.1	106423.5
RD_P701	36.0X	3237 bp	11210 bp	16.4	20580.4	120473.7
RD_P702	38.0X	11833 bp	19980 bp	17.6	9894.9	122341.8
RD_P703	44.0X	2477 bp	9946 bp	17.5	32910.2	139952.4
RD_P704	36.0X	4254 bp	16523 bp	16.1	15302.3	124437.7
RD_P705	34.0X	3147 bp	15650 bp	16.6	17081.5	112654.8
RD_P706	41.0X	3826 bp	19826 bp	16.5	14878.4	132705.5
RD_P707	35.0X	3662 bp	17321 bp	17.2	14965.1	113576.9
RD_P708	34.0X	5485 bp	17338 bp	17.9	12089.1	110660.9
RD_P709	37.0X	3395 bp	15491 bp	17.9	17866.9	119896.3
RD_P710	45.0X	3424 bp	9861 bp	18.9	25733.7	142778.1
RD_P711	42.0X	2564 bp	5869 bp	17.7	34914.5	136330.5
RD_P712	34.0X	3274 bp	16568 bp	17.7	14815.3	107525.7
RD_P713	32.0X	4509 bp	16644 bp	19.1	12219.3	102633.1
RD_P714	37.0X	3945 bp	16614 bp	18.6	15244.6	118648.3
RD_P715	40.0X	12829 bp	19662 bp	20.0	9778.0	127147.9
RD_P716	31.0X	3100 bp	13449 bp	19.1	17139.2	99810.3
RD_P717	38.0X	2396 bp	7806 bp	18.7	31691.7	121781.2

## Sheet: Table S2
Table S2. The clinically relevant findings from long-read GS
SINGLE NUCLEOTIDE VARIANT AND/OR SMALL INSERTION/DELETION (<50 bp)
Individual	Age	Gender	Variant type	Variant type	Gene	HGVS description	Protein effect	ACMG classification	Zygosity	Heredity	Diagnosis	MIM ID	Inheritance pattern	Phenotypic expression (HPO terms)
RD_P619	17 y	M	INDEL	Frame shift	SHANK2	NM_133266.4:c.1777_1795dup	p.Ala599GlyfsTer31	4. Likely pathogenic	heterozygous	de novo	{Autism susceptibility 17}	613436		Esophageal atresia, duodenal atresia, anal atresia, Ventricular septal defect, Patent foramen ovale, tethered cord, cryptorchidism, asthma, ID, ADHD, autism, postural instability, poor fine motor coordination
RD_P627	5 y	F	SNV	Nonsense	HIVEP2	NM_006734.4:c.6661C>T	p.Gln221Ter	4. Likely pathogenic	heterozygous	NI	Intellectual developmental disorder, autosomal dominant 43	616977	AD	ID, global developmental delay
RD_P649	1 y	F	SNV	Other	ARID1A	NM_006015.6c.3236-3239delinsG	p.Asn1079_Leu1080delinsSer	4. Likely pathogenic	heterozygous	de novo	Coffin-Siris syndrome 2	614607	AD	Increased nuchal translucency, plagiocephaly, exotropia, abnormal optic disc morphology, wide nose, global developmental delay, absent speech
RD_P650	3 y	F	SNV	Nonsense	KMT2A	NM_001197104.2:c.4504C>T	p.Arg1502Ter	5. Pathogenic	heterozygous	de novo	Wiedemann-Steiner syndrome	605130	AD	Tethered cord, motor delay, lower limb hypertonia, ID
RD_P652	16 y	F	SNV	Nonsense	IRF2BPL	NM_024496.4:c.361C>T	p.Gln121Ter	5. Pathogenic	heterozygous	de novo	Neurodevelopmental disorder with regression, abnormal movements, loss of speech, and seizures	618088	AD	Obesity, language impairment, seizure, ID, autism
RD_P660	2 y	F	SNV	Missense	DDX3X	NM_001356.5:c.1582C>T	p.Arg528Cys	5. Pathogenic	heterozygous	de novo	Intellectual developmental disorder, Snijders Blok type	300958	XL	Global developmental delay, almond-shaped palpebral fissure, downslanted palpebral fissures, highly arched eyebrow, protruding ear, low-set ears
RD_P661	2 y	M	SNV	Missense	PTEN	NM_000314.8:c.520T>C	p.Tyr174His	4. Likely pathogenic	heterozygous	paternal de novo (symptomatic)	Macrocephaly/autism syndrome	605309	AD	Tall stature, macrocephaly, hypertelorism, wide nose, depressed nasal ridge, autistic behaviour, ID
RD_P662	12 y	F	SNV	Missense	SGCA	NM_000023.4:c.229C>T	p.Arg77Cys	5. Pathogenic	homozygous	NI	Muscular dystrophy, limb-girdle, autosomal recessive 3	608099	AR	Elevated hepatic transaminase, highly elevated creatine kinase, muscle weakness, slowly progressive
RD_P673	14 y	F	SNV	Frame shift	PUF60	NM_078480.3:c.698_699del	p.Val33AlafsTer8	4. Likely pathogenic	heterozygous	de novo	Verheij syndrome	615583	AD	Short stature, hearing impairment, tetralogy of Fallot, ID
RD_P674	5 y	M	SNV	Nonsense	LMNB1	NM_005573.4:c.1544G>A	p.Trp515Ter	4. Likely pathogenic	heterozygous	maternal mosaic	Microcephaly 26, primary, autosomal dominant	619179	AD	Microcephaly, delayed speech and language development, tip-toe gait, hyperactivity, autism
RD_P677	1 y	F	SNV	Missense	NFIX	NM_002501:c.89G>C	p.Trp30Ser	4. Likely pathogenic	heterozygous	de novo	Malan syndrome	614753	AD	Global developmental delay, ID, opto-chiasmatic atrophy, macrocephaly, frontal bossing, epicanthus, protruding ear, low-set ears, triangular face
RD_P685	13 y	F	SNV	Nonsense	ARHGEF9	NM_001173479:c.46G>T	p.Glu16Ter	5. Pathogenic	heterozygous	de novo	Developmental and epileptic encephalopathy 8	300607	XL	Autistic behaviour
RD_P686	7 y	F	INDEL	Frame shift	MED13L	NM_015335.5:c.5796_5806del	p.Cys1932TrpfsTer12	5. Pathogenic	heterozygous	de novo	Impaired intellectual development and distinctive facial features with or without cardiac defects	616789	AD	Autism, delayed speech and language development, motor delay
RD_P690	1 y	F	INDEL	Nonsense	ADNP	NM_181442.4:c.1035_1038del	p.Ser346Ter	5. Pathogenic	heterozygous	de novo	Helsmoortel-van der Aa syndrome	615873	AD	Motor delay
RD_P692	10 y	M	SNV	Frame shift	ANKRD11	NM_013275.6:c.1903_1907del	p.Lys635GlnfsTer26	5. Pathogenic	heterozygous	NI (no parental samples)	KBG syndrome	148050	AD	ADHD, autistic behaviour, abnormality of the middle ear ossicles, broad chin, widely spaced teeth, protruding tongue, kyphosis
RD_P694	6 y	F	SNV + INDEL	Nonsense Frame shift	SGCA	NM_000023.4:c.557A>T NM_000023.4:c.348_352dup	p.Lys193Ter p.Gln118ProfsTer9	4. Likely pathogenic	compound heterozygous	Parents heterozygous carriers	Muscular dystrophy, limb-girdle, autosomal recessive 3 #608099	608099	AR	Muscular dystrophy, tip-toe gait
RD_P713	11 y	M	SNV	Nonsense	NAA15	NM_057175.5:c.198T>A	p.Tyr66Ter	4. Likely pathogenic	heterozygous	de novo	Intellectual developmental disorder, autosomal dominant 50, with behavioral abnormalities	617787	AD	ID, ADHD, microcephaly
RD_P714	12 y	F	SNV	Missense	KMT5B	NM_017635.5:c.933C>A	p.Phe311Leu	4. Likely pathogenic	heterozygous	de novo	Intellectual developmental disorder, autosomal dominant 51	617788	AD	ID, hypothyroidism
RD_P680	9 y	F	SNV	Missense	PHIP	NM_017934.7:c.3671T>G	pLeu1224Arg	3. VUS	heterozygous	de novo	Chung-Jansen syndrome	617991	AD	Autism, ADHD, cognitive impairment
RD_P684	8 m	M	INDEL	Other	SLC16A2	NM_006517.5:c.1344_1376del	p.Ile448_Pro458del	3. VUS	hemizygous	maternal de novo	Allan-Herndon-Dudley syndrome	300523	XL	Narrow face, exotropia, hypotonia, persistent head lag, growth delay, dysphagia
RD_P712	1 d	F	SNV + SNV	Missense Nonsense	COL12A1	NM_004370.6:c.8861G>A NM_004370.6:c.165C>G	p.Gly2954Glu p.Tyr55Ter	3. VUS	compound heterozygous	Parents heterozygous carriers	?Ullrich congenital muscular dystrophy 2 Bethlem myopathy 2	616470 616471	AR AD	Muscle weakness
RD_P715	1 y	M	INDEL	Other	CHD3	NM_001005273.3:c.3457_3459del	p.Ile1153del	3. VUS	heterozygous	maternal (symptomatic)	Snijders Blok-Campeau syndrome	618205	AD	Motor delay
MONOGENIC/INTRAGENIC STRUCTURAL VARIANT (<500 kb)
Individual	Age	Gender	Variant type	Variant type	Gene/Size	ISCN 2020/HGVS		ACMG classification	Zygosity	Heredity	Diagnosis	MIM ID	Inheritance pattern
RD_P623	3 y	F	SV	DEL	SMN1	seq[GRCh37] del(5)(q13.2q13.2) homozygous SMN1 deletion		5. Pathogenic	homozygous	Parents heterozygous carriers	Spinal muscular atrophy-3	253400	AR	Progressive muscle weakness
RD_P634	13 y	M	SV	DEL	DMD	seq[GRCh37] del(X)(p21.1p21.1) NM_004006.3(DMD):c.6439-10307_8217+1537del		5. Pathogenic	hemizygous	NI	Duchenne muscular dystrophy Becker muscular dystrophy	310200 300376	XL	Spasticity, highly elevated creatine kinase, muscle weakness
RD_P693	12 y	M	SV	DEL	DMD	seq[GRCh37] del(X)(p21.1p21.1) NM_004006.3(DMD):c.6439-25504_8217+48155		5. Pathogenic	hemizygous	de novo	Duchenne muscular dystrophy Becker muscular dystrophy	310200 300376	XL	Muscle weakness
RD_P695	1 y	M	SV	INV	FGF14	seq[GRCh37] inv(13)(q31.1q33.1) NC_000013.10:g.81906037_102568792delins[g.81913664_102568782inv]		5. Pathogenic	heterozygous	de novo	Spinocerebellar ataxia 27A	193003	AD	Delayed ability to walk, macrocephaly, ecreased facial expression
RD_P696	13 y	F	SV	DUP	EHMT1	seq[GRCh37] dup(9)(q34.3) NC_000009.11:140530251_140792920dup		3. VUS	heterozygous	paternal	9q34.3 microduplication syndrome?			ID
LARGE STRUCTURAL VARIANT (>500 kb)
RD_P630	1 y	F	SV	DUP	2.51 Mb	seq[GRCh37] dup(22)(q11.21q11.21) NC_000022.10:g.18940002_21450001del*		5. Pathogenic	heterozygous	maternal	Chromosome 22q11.2 microduplication syndrome	608363	AD	Global developmental delay
RD_P633	10 y	M	SV	TRANSLOCATION	11.7 Mb	seq[GRCh38] der(14)t(8;14)(p11.2;p23.1) NC_060938.1:g.pter_8916466delins[NC_060932.1:g.pter_11706328]		5. Pathogenic	heterozygous	(Should we write de novo when it might be a translocation???)	8p23 duplication syndrome			ID, autistic behaviour, ADHD
RD_P639	1 y	F	SV	DEL	747 Kb	seq[GRCh37] del(1)(q44q44) NC_000001.11:g.244956286_245702958del		5. Pathogenic	heterozygous	de novo	Developmental and epileptic encephalopathy 54	617391	AD	Congenital hypothyroidism, orofacial cleft, conductive hearing impairment, global developmental delay, muscle weakness, joint hypermobility, seizure precipitated by febrile infection, hypotonia
COMPLEX STRUCTURAL VARIANT
RD_P651	2 y	F	CCR	DEL-INV-DUP	1.84 Mb/17.75Mb	der(9)del(9)(p24.3p24.3)ins(9)(p24.3p22.1p24.3) NC_000009.11:g.pter_1846878delins[g.1847730_19598066inv]		5. Pathogenic	heterozygous	de novo	9p duplication syndrome			Microcephaly, short stature, global developmental delay, hypertelorism, wide nose
RD_P655	9 m	F	CCR	DEL/RING	15.4 Mb/13.8 Mb	r(18)(p11.21q22.1)/del(p11.32p11.21) NC_000018.10:g.[pter_15408000del;64254140_qterdel]/g.pter_15408000del		5. Pathogenic	heterozygous mosaic	de novo	18p deletion syndrome 18q deletion syndrome			Motor delay, deep philtrum, sacral dimple, square face, midface retrusion, constipation
SHORT TANDEM REPEAT EXPANSION
RD_P698	2 y	M	STR	Full expansion	FMR1	654 CGG repeat		5. Pathogenic	hemizygous	maternal premutation	Fragile X syndrome	300624	XL	global developmental delay, protruding ear, hypertelorism, happy demeanor, brain imaging abnormality, feeding difficulties, delayed speech and language development
UNIPARENTAL DISOMY
RD_P706	11 d	M	UPD	Isodisomy	Chr15	UPD15mat PWS		5. Pathogenic	NA	NA	Prader-Willi syndrome	176270	AD	Muscular dystrophy, pulmonary hypoplasia, hypotonia, hyperplasia of the maxilla, abnormality of the larynx
SNV, single nucleotide variant; INDEL, small insertion/deletion; SV, structural variant ; STR, short tandem repeat; UPD, uniparental disomy; DEL, deletion; DUP, duplication; INV, inversion; Chr, chromosome, AD, autosomal dominant; AR, autosomal recessive; XL, X-linked; ID, intellectual disability; ADHD, attention deficit hyperactivity disorder; bp, base pair; kb, kilo bases; Mb, mega bases.
* imprecise breakpoints, ** coordinates of gene, *** coordinates of repeat

## Sheet: Table S3
Table S3. Cost of genetic tests performed
Analysis	SEK	USD
Long-read GS*	12000	1263
Short-read GS*	4000	421
Short-read GS targeted	13616	1433
WES	8240	867
Sanger	5000	526
MLPA	5000	526
FISH parental	15024	1581
FMR1 /DMPK	7440	783
Karyotype	7000	737
CMA	17000	1789
GS, Genome sequencing; WES, whole exome sequencing; MLPA, multiplex ligation-dependent probe amplification; FISH, flourescent in situ hybridization; CMA, chromosomal microarray
*flow cell and reagent cost only

## Sheet: Table S4
Table S4. Parental tests performed
Test	No. Probands	Samples investigated	No. Probands excluded with long-read GS	No Samples excluded with long-read GS
srGS parental	12	24	1	2
WES parental	2	4	1	2
Sanger parental	20	40	3	6
Sanger maternal	2	2	1	1
MLPA parental	2	4	1	2
MLPA maternal	1	1	1	1
FISH parental	3	6	2	4
FMR1 parental	2	2	2	2
WES, whole exome sequencing; MLPA, multiplex ligation-dependent probe amplification; FISH, flourescent in situ hybridization

## Sheet: Table S5
Table S5. Additional tests performed in probands
Test	No. Probands	EXCLUDED WITH LONG-READ GS
SMN1 MLPA	8	8
FMR1	7	7
PWS/AS MLPA	6	6
DMPK	3	3
Karyotype	2	2
CMA	9	9
PWS/AS MLPA verification	1	1
SMN1 MLPA verification	1	1
FMR1 verification	2	2
TOTAL	39	39
MLPA, multiplex ligation-dependent probe amplification; PWS, Prader-Willi syndrome; AS, Angelmann syndrome; CMA, chromosomal microarray
